# Supplementary material for: Multi-omics reveals the role of ENO1 in bladder cancer and constructs an epithelial-related prognostic model to predict prognosis and efficacy
Source: Sci Rep. 2024 Jan 25;14:2189. doi: 10.1038/s41598-024-52573-8 (PMC10811216; doi:10.1038/s41598-024-52573-8)
Supplement: Supplementary file 1 — Supplementary Table 1. [file 41598_2024_52573_MOESM1_ESM.xlsx]

## Sheet: TCGA-BLCA
ID	age	gender	futime	fustat	T stage	N stage	M stage	TNM stage	Grade
TCGA-E7-A8O8	59	MALE	13	Alive	T3	N0	M0	Stage II	High Grade
TCGA-GC-A4ZW	71	MALE	15	Alive	T3	N0	M0	Stage III	High Grade
TCGA-E7-A5KE	78	FEMALE	17	Alive	T2	N0	M0	Stage II	High Grade
TCGA-4Z-AA80	73	MALE	19	Dead	T1	N0	M0	Stage II	High Grade
TCGA-YC-A9TC	71	MALE	20	Dead	T2		M1	Stage IV	High Grade
TCGA-E7-A5KF	67	MALE	20	Alive	T2	N0	M0	Stage II	Low Grade
TCGA-E7-A7DU	73	MALE	28	Alive	T3	N0	M0	Stage III	Low Grade
TCGA-KQ-A41S	87	FEMALE	35	Alive	T4	NX	MX	Stage III	High Grade
TCGA-E7-A7DV	44	MALE	37	Alive	T4	N3	MX	Stage IV	High Grade
TCGA-H4-A2HO	53	MALE	46	Alive	T4	N0	MX	Stage III	High Grade
TCGA-K4-A6FZ	75	FEMALE	55	Alive	T3	N0	MX	Stage III	High Grade
TCGA-S5-A6DX	83	MALE	56	Dead	T4	N2	MX	Stage IV	High Grade
TCGA-CU-A5W6	70	MALE	56	Dead	T4	N0	M0	Stage III	High Grade
TCGA-XF-A8HH	61	FEMALE	57	Dead	T3	N2	M0	Stage IV	High Grade
TCGA-C4-A0F0	60	MALE	59	Alive	T2	N0	M0	Stage II	High Grade
TCGA-C4-A0F7	77	MALE	62	Dead	T4	N2	M0	Stage IV	High Grade
TCGA-XF-A9T6	88	FEMALE	64	Alive	T3	N0	MX	Stage III	High Grade
TCGA-GD-A3OP	84	FEMALE	64	Alive	T4	N2	MX	Stage IV	High Grade
TCGA-DK-A1A5	79	MALE	65	Dead	T2	N0	M0	Stage II	High Grade
TCGA-GD-A6C6	64	MALE	67	Alive	T2	N0	MX	Stage III	High Grade
TCGA-E7-A4XJ	66	MALE	68	Dead	T2	N0	M0	Stage II	High Grade
TCGA-XF-A9T3	69	FEMALE	68	Alive	T3	N2	MX	Stage IV	High Grade
TCGA-FD-A6TF	80	FEMALE	69	Dead	T2	N2	M1	Stage IV	High Grade
TCGA-K4-A4AB	76	MALE	76	Alive	T4	N0	MX	Stage III	High Grade
TCGA-5N-A9KI	76	FEMALE	76	Dead	T4	NX	MX	Stage III	High Grade
TCGA-BL-A13J	65	MALE	81	Dead	T4	N2	M0	Stage IV	High Grade
TCGA-FD-A62N	69	MALE	82	Alive	T3	N0	MX	Stage III	High Grade
TCGA-ZF-AA4N	74	MALE	88	Dead	T2			Stage II	High Grade
TCGA-C4-A0F1	71	MALE	89	Alive	T3	N0	M0	Stage III	High Grade
TCGA-XF-AAMT	75	FEMALE	90	Dead	T3	N2	MX	Stage IV	High Grade
TCGA-FD-A6TG	73	MALE	93	Dead	T2	N2	MX	Stage IV	High Grade
TCGA-GD-A3OQ	48	MALE	95	Alive	T2	N1	MX	Stage IV	High Grade
TCGA-XF-A9SJ	83	MALE	98	Dead	T3	N2	MX	Stage IV	High Grade
TCGA-FT-A3EE	80	FEMALE	99	Dead	T4	N0	MX	Stage III	High Grade
TCGA-K4-A3WU	87	MALE	105	Alive	TX	N0	MX	Stage III	High Grade
TCGA-ZF-A9RE	78	FEMALE	106	Dead	T2		MX	Stage II	High Grade
TCGA-FD-A43X	84	MALE	110	Alive	T1	N0	MX	Stage II	High Grade
TCGA-UY-A9PF	77	MALE	117	Alive	T3	N2	MX	Stage IV	High Grade
TCGA-XF-AAN8	74	FEMALE	118	Dead	T3	N0	MX	Stage III	High Grade
TCGA-FD-A3B7	66	MALE	122	Dead	T2	N0	MX	Stage III	High Grade
TCGA-XF-A9ST	68	MALE	128	Dead	T3	N0	MX	Stage III	High Grade
TCGA-E7-A6MD	66	MALE	129	Alive	T2	N1	M0	Stage IV	High Grade
TCGA-FD-A6TH	63	MALE	131	Dead	T2	N2	MX	Stage IV	High Grade
TCGA-BT-A3PH	76	MALE	142	Dead	T3	N2	MX	Stage IV	High Grade
TCGA-GU-A767	81	MALE	144	Dead	T3	N2	MX	Stage IV	High Grade
TCGA-DK-A3IK	87	MALE	146	Dead	T3	N2	M0	Stage IV	High Grade
TCGA-CU-A0YO	84	MALE	149	Dead	T3	N2	MX	Stage IV	High Grade
TCGA-BT-A20R	79	FEMALE	154	Dead	T3	N1	M0	Stage IV	High Grade
TCGA-BT-A20V	59	FEMALE	154	Dead	T4	N2	M0	Stage IV	High Grade
TCGA-CU-A3QU	58	MALE	158	Alive	T2	N1	M0	Stage IV	High Grade
TCGA-E7-A3Y1	57	MALE	163	Alive	T2	N0	M0	Stage II	Low Grade
TCGA-FD-A5BV	47	FEMALE	163	Dead	T3	N0	MX	Stage III	High Grade
TCGA-ZF-AA5N	62	FEMALE	168	Dead	T2	NX	M1	Stage IV	High Grade
TCGA-FD-A3SO	68	MALE	168	Dead	T3	N1	MX	Stage IV	High Grade
TCGA-FD-A5BX	82	MALE	173	Dead	T3	N1	MX	Stage IV	High Grade
TCGA-XF-A9SU	74	FEMALE	182	Dead	T3	N1	MX	Stage IV	High Grade
TCGA-FD-A6TC	79	FEMALE	187	Alive	T2	N0	MX	Stage III	High Grade
TCGA-UY-A9PE	86	MALE	189	Alive	T2	N2	MX	Stage IV	High Grade
TCGA-FD-A62P	76	MALE	191	Dead	T2	N0	MX	Stage II	High Grade
TCGA-XF-A8HC	79	MALE	200	Dead	T3	N2	MX	Stage IV	High Grade
TCGA-BT-A0S7	75	MALE	200	Dead	T4	N0	MX	Stage III	High Grade
TCGA-BL-A3JM	62	MALE	205	Dead	T3	N0	M0	Stage III	High Grade
TCGA-XF-AAMX	87	FEMALE	206	Dead	T3	N0	MX	Stage III	High Grade
TCGA-G2-AA3C	66	MALE	211	Dead	T3	N1	M0	Stage IV	High Grade
TCGA-GU-AATQ	68	MALE	213	Dead	T2	N0	MX	Stage III	High Grade
TCGA-FD-A62O	74	MALE	216	Dead	T3	N2	MX	Stage IV	High Grade
TCGA-G2-A3IB	66	MALE	220	Dead	T2	NX	MX	Stage II	High Grade
TCGA-BL-A13I	57	FEMALE	223	Dead	T3	N0	M0	Stage III	High Grade
TCGA-GD-A76B	86	FEMALE	224	Alive	T2	N0	MX	Stage II	High Grade
TCGA-XF-AAML	75	MALE	232	Dead	T2	N0	MX	Stage II	High Grade
TCGA-GU-A762	87	MALE	232	Dead	T4	N2	MX	Stage IV	High Grade
TCGA-DK-A2I2	63	FEMALE	237	Dead	T3	N3	M0	Stage IV	High Grade
TCGA-E7-A97Q	60	FEMALE	246	Dead	T4	N3	MX	Stage IV	High Grade
TCGA-DK-A3IM	76	MALE	248	Dead	T3	N0	M0	Stage III	High Grade
TCGA-DK-A3IN	72	MALE	250	Dead	T4	N0	M0	Stage III	High Grade
TCGA-FD-A5BY	63	FEMALE	251	Alive	T3	N0	MX	Stage III	High Grade
TCGA-BT-A20X	56	MALE	251	Dead	T4	N2	M0	Stage IV	High Grade
TCGA-XF-AAMW	79	FEMALE	253	Dead	T2	N0		Stage IV	High Grade
TCGA-2F-A9KW	67	FEMALE	254	Dead	T2	N0	MX	Stage III	High Grade
TCGA-BT-A20W	71	MALE	254	Dead	T2	N0	M0	Stage II	High Grade
TCGA-GV-A3QH	67	MALE	258	Dead	T2	NX	MX	Stage II	High Grade
TCGA-ZF-AA56	79	FEMALE	259	Dead	T2	N0	MX	Stage III	High Grade
TCGA-GV-A40E	75	MALE	261	Dead	T2	NX	MX	Stage II	High Grade
TCGA-ZF-AA4U	70	MALE	262	Dead	T2	NX	MX	Stage III	High Grade
TCGA-FD-A3B5	86	MALE	272	Dead	T2	N1	MX	Stage IV	High Grade
TCGA-FJ-A871	49	MALE	272	Dead	T2	NX	MX	Stage III	High Grade
TCGA-C4-A0EZ	69	FEMALE	273	Dead	T3	N1	M1	Stage IV	High Grade
TCGA-HQ-A5ND	78	MALE	274	Dead	T3	N1	M0	Stage IV	High Grade
TCGA-K4-A5RH	69	MALE	276	Alive	TX	N0	MX	Stage III	High Grade
TCGA-K4-A4AC	83	MALE	278	Dead	T2	N0	MX	Stage II	High Grade
TCGA-YC-A8S6	71	MALE	293	Alive	T2	N0	MX	Stage II	High Grade
TCGA-DK-A3IV	60	MALE	294	Dead	T2	NX	M0	Stage II	High Grade
TCGA-FD-A6TI	73	MALE	294	Dead	T2	N1	MX	Stage IV	High Grade
TCGA-BT-A3PK	80	MALE	303	Dead	T2	N0	MX	Stage II	High Grade
TCGA-4Z-AA86	66	MALE	311	Dead	T2	N1	M0	Stage IV	High Grade
TCGA-DK-A3WX	67	FEMALE	321	Dead	T2	N0	M0	Stage III	High Grade
TCGA-GU-AATO	75	MALE	324	Dead	T2	N2	MX	Stage IV	High Grade
TCGA-FJ-A3ZE	65	MALE	324	Dead	T2	N3	M1	Stage IV	High Grade
TCGA-FD-A5BT	84	MALE	328	Dead	T3	N0	MX	Stage III	High Grade
TCGA-FD-A6TK	60	MALE	330	Alive	T2	N0	MX	Stage III	High Grade
TCGA-GU-A42P	72	MALE	332	Dead	T3	N1	M0	Stage IV	High Grade
TCGA-CF-A47S	41	MALE	333	Alive	T2	N0	M0	Stage II	Low Grade
TCGA-FT-A61P	76	MALE	337	Alive	T3	N2	MX	Stage IV	High Grade
TCGA-DK-AA75	82	MALE	340	Dead	T3	N0	M0	Stage III	High Grade
TCGA-XF-AAMH	80	MALE	344	Dead	T3	N1	MX	Stage IV	High Grade
TCGA-GU-A42Q	67	MALE	344	Dead	T3	N0	M0	Stage III	High Grade
TCGA-CF-A8HY	59	MALE	345	Alive	T2	N0	M0	Stage II	High Grade
TCGA-CF-A8HX	55	FEMALE	345	Alive	T2	N0	M0	Stage II	High Grade
TCGA-K4-A5RI	67	FEMALE	356	Dead	TX	N0	MX	Stage III	High Grade
TCGA-K4-AAQO	56	MALE	359	Alive	T3	N0	MX	Stage III	High Grade
TCGA-CF-A9FF	52	MALE	361	Alive	T2	N0	M0	Stage II	High Grade
TCGA-KQ-A41Q	89	MALE	361	Alive	T3	N0	MX	Stage III	High Grade
TCGA-XF-A9SW	85	MALE	362	Dead	T3	N2	MX	Stage IV	High Grade
TCGA-2F-A9KP	66	MALE	364	Dead	T2	N2	MX	Stage IV	High Grade
TCGA-YF-AA3L	47	FEMALE	364	Alive	T2	N0	MX	Stage II	High Grade
TCGA-CF-A5UA	67	MALE	365	Alive	T2	N0	M0	Stage II	Low Grade
TCGA-DK-AA76	64	FEMALE	366	Alive	T2	N0	M0	Stage II	High Grade
TCGA-CF-A47W	42	MALE	368	Alive	T2	N0	M0	Stage II	Low Grade
TCGA-CF-A7I0	54	MALE	368	Alive	T2	N0	M0	Stage II	Low Grade
TCGA-CF-A3MG	48	MALE	369	Alive	T2	N0	M0	Stage II	Low Grade
TCGA-CF-A3MI	62	MALE	370	Alive	T2	N0	M0	Stage II	Low Grade
TCGA-HQ-A5NE	57	MALE	370	Dead	T3	N0	M0	Stage III	High Grade
TCGA-BT-A20O	75	MALE	370	Dead	T3	N0	MX	Stage III	High Grade
TCGA-ZF-AA5P	65	MALE	372	Alive	T2	N2	M0	Stage IV	High Grade
TCGA-PQ-A6FI	70	MALE	372	Alive	T2	N0	MX	Stage II	High Grade
TCGA-CF-A47Y	55	MALE	373	Alive	T2	N0	M0	Stage II	Low Grade
TCGA-FD-A6TE	54	MALE	376	Alive	T3	N2	MX	Stage IV	High Grade
TCGA-BL-A5ZZ	80	FEMALE	377	Alive	T4	N0	MX	Stage III	High Grade
TCGA-CF-A47V	52	MALE	379	Alive	T2	N0	M0	Stage II	High Grade
TCGA-CF-A1HS	75	FEMALE	382	Alive	T3	N0	M0	Stage III	High Grade
TCGA-CF-A3MF	34	MALE	383	Alive	T3	N0	M0	Stage III	Low Grade
TCGA-CF-A47X	60	MALE	384	Alive	T2	N0	M0	Stage II	Low Grade
TCGA-FD-A3B8	56	MALE	384	Alive	T2	N0	MX	Stage II	High Grade
TCGA-CF-A47T	58	FEMALE	385	Dead	T2	N0	M0	Stage II	Low Grade
TCGA-FJ-A3Z9	72	MALE	385	Dead	T3	N0	M0		High Grade
TCGA-FD-A6TD	77	MALE	386	Dead	T1	N0	MX	Stage III	High Grade
TCGA-XF-A9SV	82	MALE	388	Dead	T4	N2	M1	Stage IV	High Grade
TCGA-CF-A1HR	62	MALE	389	Alive	T3	N0	M0	Stage III	High Grade
TCGA-FD-A3SS	66	MALE	391	Dead	T4	N3	MX	Stage IV	High Grade
TCGA-CU-A0YN	60	MALE	393	Dead	T3	N0	M0	Stage III	High Grade
TCGA-E7-A85H	64	MALE	394	Alive	T3	N0	M0	Stage III	High Grade
TCGA-CF-A9FM	50	MALE	398	Alive	T1	N0	M0	Stage I	High Grade
TCGA-CF-A3MH	75	MALE	398	Alive	T2	N0	M0	Stage II	Low Grade
TCGA-CF-A5U8	59	MALE	399	Alive	T2	N0	M0	Stage II	Low Grade
TCGA-BT-A0YX	70	FEMALE	400	Dead	T3	N0	M0	Stage III	High Grade
TCGA-FD-A62S	60	FEMALE	406	Dead	T3	N0	MX	Stage III	High Grade
TCGA-ZF-A9RD	75	FEMALE	408	Dead	T2	N2	MX	Stage IV	High Grade
TCGA-MV-A51V	75	MALE	410	Alive	T3	N0	M0	Stage III	High Grade
TCGA-DK-AA6Q	61	FEMALE	413	Dead	T2	N1	M0	Stage IV	High Grade
TCGA-DK-A3IL	79	FEMALE	413	Dead	T3	N2	M0	Stage IV	High Grade
TCGA-CU-A72E	76	MALE	413	Dead	T3	N2	M0	Stage IV	High Grade
TCGA-DK-AA6W	78	MALE	415	Dead	T2	N0	M0	Stage II	High Grade
TCGA-YF-AA3M	57	MALE	415	Alive	T2	NX	MX	Stage II	High Grade
TCGA-DK-AA71	71	MALE	415	Alive	T2	N0	M0	Stage II	High Grade
TCGA-E7-A7PW	63	MALE	416	Alive	T3	NX	M0	Stage III	High Grade
TCGA-XF-A9T8	64	MALE	418	Dead	T3	N0	MX	Stage III	High Grade
TCGA-CF-A27C	52	MALE	425	Alive	T3	N0	M0	Stage III	High Grade
TCGA-E7-A7XN	66	MALE	428	Alive	T3	N0	M0	Stage III	High Grade
TCGA-GC-A3RD	83	FEMALE	428	Alive	T3	N0	M0	Stage III	High Grade
TCGA-R3-A69X	70	MALE	433	Alive	T3	N0	M0	Stage III	High Grade
TCGA-GV-A3JV	66	MALE	434	Dead	T3	N1	MX	Stage IV	High Grade
TCGA-E7-A97P	73	MALE	437	Dead	T3	NX	M0	Stage II	High Grade
TCGA-BT-A20T	63	MALE	453	Dead	T3	N1	M0	Stage IV	High Grade
TCGA-XF-A9SP	59	MALE	454	Dead	T3	N0	MX	Stage III	High Grade
TCGA-FD-A43S	71	FEMALE	455	Alive	T2	N0	MX	Stage III	High Grade
TCGA-BT-A20U	70	FEMALE	455	Dead	T3	N0	M0	Stage III	High Grade
TCGA-DK-AA6P	72	FEMALE	457	Alive	T2	N0	M0	Stage II	High Grade
TCGA-4Z-AA84	61	MALE	460	Alive	T1	N2	M1	Stage IV	High Grade
TCGA-CU-A0YR	83	MALE	460	Dead	T2	N2	M0	Stage IV	High Grade
TCGA-E7-A8O7	52	MALE	466	Alive	T3	N0	M0	Stage II	Low Grade
TCGA-LC-A66R	78	MALE	466	Alive	T4	N2	MX	Stage IV	High Grade
TCGA-XF-A8HG	69	MALE	467	Dead	T2	N0	MX	Stage III	High Grade
TCGA-DK-AA6X	63	MALE	467	Alive	T2	N0	M0	Stage II	High Grade
TCGA-E5-A4TZ	64	MALE	467	Dead	T4	N2	MX	Stage IV	High Grade
TCGA-K4-A6MB	64	MALE	469	Alive	T3	N1	MX	Stage IV	High Grade
TCGA-FD-A43Y	65	MALE	474	Dead	T2	N0	MX	Stage III	High Grade
TCGA-LT-A5Z6	56	MALE	474	Alive	T2	NX	MX	Stage II	High Grade
TCGA-DK-A1AG	65	MALE	475	Alive	T3	N0	M0	Stage III	High Grade
TCGA-DK-A6B2	70	MALE	477	Alive	T3	N1	M0	Stage IV	High Grade
TCGA-GU-A766	62	MALE	480	Alive	T2	N0	MX	Stage II	High Grade
TCGA-GC-A3OO	79	MALE	481	Alive	T2	N0	M0	Stage II	High Grade
TCGA-GC-A3RC	59	MALE	484	Alive	T2	N0	M0	Stage II	High Grade
TCGA-G2-A2EK	57	MALE	485	Alive	T2	N0	M0	Stage II	High Grade
TCGA-XF-A9SK	65	MALE	486	Dead	T3	N1	MX	Stage IV	High Grade
TCGA-DK-A1AE	84	MALE	491	Alive	T3	N0	M0	Stage III	High Grade
TCGA-BT-A2LB	73	FEMALE	492	Dead	T3	N0	M0	Stage III	High Grade
TCGA-4Z-AA7M	65	MALE	495	Alive	T2	N0	M0	Stage III	High Grade
TCGA-XF-A9T4	48	MALE	495	Dead	T2	N1	MX	Stage IV	High Grade
TCGA-K4-A83P	77	MALE	495	Alive	T4	N1	MX	Stage IV	Unknown
TCGA-S5-AA26	46	MALE	503	Alive	T3	N0	MX	Stage III	High Grade
TCGA-PQ-A6FN	78	FEMALE	507	Alive	T3	N0	MX	Stage III	High Grade
TCGA-E7-A519	72	MALE	508	Alive	T2	NX	M0	Stage II	High Grade
TCGA-DK-A1AB	74	FEMALE	508	Dead	T4	N2	M0	Stage IV	High Grade
TCGA-FD-A3B4	55	FEMALE	510	Dead	T2	N0	MX	Stage III	High Grade
TCGA-4Z-AA7Q	79	MALE	510	Dead	T3	NX	M0	Stage III	High Grade
TCGA-4Z-AA7O	64	MALE	512	Alive	T2	N0	M0	Stage II	High Grade
TCGA-4Z-AA7R	73	MALE	522	Dead	T2	N0	M0	Stage IV	High Grade
TCGA-BT-A2LA	54	MALE	522	Alive	T3	N0	M0	Stage III	High Grade
TCGA-FJ-A3ZF	73	MALE	524	Alive	T3	N0	M0	Stage III	High Grade
TCGA-5N-A9KM	73	FEMALE	530	Dead	T4	N0	MX	Stage III	High Grade
TCGA-UY-A78K	60	MALE	536	Dead	T2	N2	MX	Stage IV	High Grade
TCGA-G2-A3VY	66	MALE	536	Alive	T2			Stage II	High Grade
TCGA-DK-A1AF	84	FEMALE	536	Alive	T3	N2	M0	Stage IV	High Grade
TCGA-K4-A5RJ	75	MALE	539	Alive	T2	N0	MX	Stage II	High Grade
TCGA-DK-A3IQ	74	MALE	539	Dead	T3	N0	M0	Stage III	High Grade
TCGA-GC-A3WC	80	FEMALE	540	Alive	T3	N0	MX	Stage III	High Grade
TCGA-UY-A9PD	80	MALE	542	Alive	T3	N0	MX	Stage III	High Grade
TCGA-XF-A8HI	57	FEMALE	544	Dead	T2	N2	MX	Stage IV	High Grade
TCGA-BT-A20P	81	FEMALE	544	Dead	T3	N0	M0	Stage III	High Grade
TCGA-DK-A2I1	73	FEMALE	546	Alive	T2	N0	M0	Stage II	High Grade
TCGA-DK-A3X2	85	MALE	547	Dead	T3	N2	M0	Stage IV	High Grade
TCGA-FD-A3SM	70	MALE	547	Dead	T3	N2	M1	Stage IV	High Grade
TCGA-FD-A5C0	61	MALE	550	Dead	T3	N2	MX	Stage IV	High Grade
TCGA-DK-A1A7	67	FEMALE	560	Alive	T3	N2	M0	Stage IV	High Grade
TCGA-CU-A3KJ	75	MALE	562	Alive	T3	N0	M0	Stage III	High Grade
TCGA-XF-AAN7	60	MALE	565	Dead	T3	N1	MX	Stage IV	High Grade
TCGA-CF-A9FL	85	MALE	565	Dead	T3	N0	M0	Stage III	High Grade
TCGA-FD-A6TB	82	MALE	572	Alive	T1	N0	MX	Stage III	High Grade
TCGA-DK-AA6T	63	MALE	572	Alive	T2	N0	M0	Stage II	High Grade
TCGA-YC-A89H	78	FEMALE	573	Alive	T2		MX	Stage II	High Grade
TCGA-XF-A9T2	54	MALE	575	Dead	T3	N0	MX	Stage III	High Grade
TCGA-GU-A42R	68	MALE	577	Dead	T2	N2	MX	Stage IV	High Grade
TCGA-DK-AA6U	64	MALE	578	Alive	T2	N0	M0	Stage II	Unknown
TCGA-DK-A1AA	57	MALE	578	Alive	T3	N0	M0	Stage III	High Grade
TCGA-BT-A20J	75	MALE	579	Dead	T2	N0	MX	Stage II	High Grade
TCGA-GV-A40G	77	MALE	580	Alive	T2	N0	MX	Stage II	High Grade
TCGA-GV-A3JX	59	MALE	581	Alive	T3	N0	MX	Stage III	High Grade
TCGA-GC-A3RB	54	MALE	582	Alive	T3	N0	M0	Stage III	High Grade
TCGA-FD-A5BU	76	FEMALE	588	Alive	T2	N0	MX	Stage II	High Grade
TCGA-ZF-AA54	71	MALE	590	Dead	T2	NX	MX	Stage III	High Grade
TCGA-H4-A2HQ	64	FEMALE	590	Alive	T2	NX	M1	Stage IV	High Grade
TCGA-BT-A20Q	73	MALE	593	Dead	T3	N2	M0	Stage IV	High Grade
TCGA-ZF-AA4T	65	MALE	599	Dead	T2	N2	MX	Stage IV	High Grade
TCGA-FD-A3SR	68	MALE	602	Dead	T4	N2	MX	Stage IV	High Grade
TCGA-GV-A3JZ	55	MALE	603	Alive	T4	N3	MX	Stage IV	High Grade
TCGA-GU-A764	66	MALE	610	Alive	T2	N0	MX	Stage II	High Grade
TCGA-G2-A3IE	51	MALE	612	Dead	T2	NX	MX	Stage II	High Grade
TCGA-ZF-A9RN	67	FEMALE	615	Dead	T3	NX	M0	Stage III	High Grade
TCGA-GV-A3QF	79	MALE	617	Dead	T3	N2	MX	Stage IV	High Grade
TCGA-DK-AA77	61	MALE	618	Alive	T2	N0	M0	Stage II	High Grade
TCGA-BT-A2LD	78	FEMALE	623	Dead	T3	N1	M0	Stage IV	High Grade
TCGA-GC-A3I6	45	MALE	630	Dead	T3	N0	M0	Stage III	High Grade
TCGA-DK-A3WW	57	MALE	633	Alive	T3	N0	M0	Stage III	High Grade
TCGA-FD-A43U	70	MALE	636	Alive	T4	N2	MX	Stage IV	High Grade
TCGA-GD-A3OS	54	FEMALE	638	Alive	T2	NX	MX	Stage II	High Grade
TCGA-XF-A9SY	60	FEMALE	640	Alive	T3	N2	MX	Stage IV	High Grade
TCGA-LT-A8JT	69	FEMALE	641	Alive	T2	N0	M0	Stage II	High Grade
TCGA-ZF-A9R2	75	MALE	642	Alive	T1	N0	M0	Stage II	High Grade
TCGA-K4-A3WV	77	FEMALE	646	Alive	T2	N0	MX	Stage II	High Grade
TCGA-DK-A3IT	62	MALE	648	Alive	T3	N0	M0	Stage III	High Grade
TCGA-GV-A3JW	74	MALE	649	Alive	T2	NX	MX	Stage II	High Grade
TCGA-GC-A3BM	70	MALE	651	Dead	T2	N0	M0	Stage II	High Grade
TCGA-ZF-A9R7	76	FEMALE	665	Alive	T2	NX	M0	Stage II	High Grade
TCGA-DK-A1A3	60	MALE	665	Dead	T3	N2	M0	Stage IV	High Grade
TCGA-E7-A4IJ	56	MALE	674	Dead	T2	NX	M0	Stage II	High Grade
TCGA-ZF-A9R0	82	MALE	680	Dead	T2	NX	M0	Stage III	High Grade
TCGA-FD-A3N5	69	MALE	685	Dead	T2	N0	MX	Stage II	High Grade
TCGA-UY-A78M	81	FEMALE	690	Dead	T2	N2	MX	Stage IV	High Grade
TCGA-GV-A6ZA	54	MALE	691	Alive	T2	N0	MX	Stage II	High Grade
TCGA-G2-A2EC	58	FEMALE	696	Dead	T2	N0	M0	Stage II	High Grade
TCGA-FD-A43N	76	MALE	699	Alive	T2	N0	MX	Stage III	High Grade
TCGA-C4-A0F6	82	FEMALE	700	Alive	T3	N0	M0	Stage III	High Grade
TCGA-DK-A3IU	58	MALE	706	Dead	T2	N0	M0	Stage II	High Grade
TCGA-FD-A3SL	60	MALE	712	Dead	T4	N2	M1	Stage IV	High Grade
TCGA-XF-A9SX	63	FEMALE	719	Dead	T3	N2	MX	Stage IV	High Grade
TCGA-E7-A6ME	75	MALE	731	Alive	T2	NX	M0	Stage II	High Grade
TCGA-2F-A9KO	63	MALE	734	Dead	T3	N1	M0	Stage IV	High Grade
TCGA-FD-A3SJ	59	MALE	739	Dead	T2	N2	MX	Stage IV	High Grade
TCGA-E7-A6MF	37	MALE	750	Alive	T2	NX	M0	Stage II	Low Grade
TCGA-GC-A3YS	61	MALE	758	Alive	T3	N1	MX	Stage IV	High Grade
TCGA-K4-A3WS	66	MALE	761	Alive	T3	N0	MX	Stage III	High Grade
TCGA-ZF-A9R1	81	MALE	773	Alive	T1	N1	M0	Stage IV	High Grade
TCGA-E7-A541	66	MALE	778	Dead	T2	N0	MX	Stage II	High Grade
TCGA-FD-A3SP	60	MALE	783	Alive	T3	N0	MX	Stage III	High Grade
TCGA-BT-A3PJ	76	MALE	789	Alive	T3	N0	M0	Stage III	High Grade
TCGA-BT-A20N	72	MALE	795	Dead	T3	N0	MX	Stage III	High Grade
TCGA-E7-A678	55	MALE	798	Alive	T3	N0	M0	Stage III	Low Grade
TCGA-XF-A9T0	68	MALE	799	Alive	T3	N0	MX	Stage III	High Grade
TCGA-GD-A2C5	53	FEMALE	812	Alive	T3	N2	MX	Stage IV	High Grade
TCGA-FD-A5BR	57	MALE	813	Alive	T2	N0	MX	Stage II	High Grade
TCGA-G2-A2EL	77	MALE	819	Dead	T2	N0	M0	Stage II	High Grade
TCGA-E7-A677	81	MALE	820	Alive	T2	N0	M0	Stage II	Low Grade
TCGA-XF-AAN4	77	FEMALE	823	Dead	T3	N0	MX	Stage III	High Grade
TCGA-FD-A43P	74	MALE	832	Alive	T1	N0	MX	Stage II	High Grade
TCGA-GV-A3QK	56	FEMALE	832	Alive	T4	N2	M0	Stage IV	High Grade
TCGA-FD-A5BZ	77	FEMALE	835	Dead	T3	N1	MX	Stage IV	High Grade
TCGA-4Z-AA7W	55	MALE	840	Alive	T2	N0	M0	Stage II	High Grade
TCGA-K4-A54R	59	MALE	842	Alive	T2	N0	MX	Stage II	High Grade
TCGA-FD-A3N6	43	FEMALE	851	Alive	T2	N0	MX	Stage II	High Grade
TCGA-XF-A9SZ	79	MALE	859	Dead	T3	N2	MX	Stage IV	High Grade
TCGA-ZF-A9R9	58	MALE	864	Dead	T2	N2	MX	Stage IV	High Grade
TCGA-BT-A42F	64	MALE	864	Alive	T4	N1	MX	Stage IV	High Grade
TCGA-BT-A42C	64	MALE	873	Alive	T2	N0	M0	Stage II	High Grade
TCGA-FD-A3SN	79	MALE	887	Alive	T3	N0	MX	Stage III	High Grade
TCGA-G2-AA3F	77	MALE	893	Alive	T2	N1	M0	Stage IV	High Grade
TCGA-ZF-AA5H	60	FEMALE	897	Alive	T2	N2	M0	Stage IV	High Grade
TCGA-UY-A9PB	49	MALE	899	Alive	T3	N0	MX	Stage III	High Grade
TCGA-E7-A3X6	70	MALE	904	Dead	T2	NX	M0	Stage II	Low Grade
TCGA-CU-A3YL	67	MALE	906	Alive	T4	N0	M0	Stage III	High Grade
TCGA-ZF-A9R4	83	MALE	921	Alive	T2	NX	M0	Stage II	High Grade
TCGA-XF-AAN1	75	FEMALE	941	Dead	T4	N0	M0	Stage III	High Grade
TCGA-FJ-A3Z7	76	MALE	945	Alive	T4	N2	MX	Stage IV	High Grade
TCGA-ZF-A9R3	53	FEMALE	949	Dead	T2	NX	M0	Stage II	High Grade
TCGA-FD-A3B3	74	FEMALE	974	Dead	T2	N0	MX	Stage III	High Grade
TCGA-GU-A763	72	MALE	997	Alive	T4	N0	M0	Stage III	High Grade
TCGA-GU-AATP	74	MALE	1003	Alive	T1	N2	MX	Stage IV	High Grade
TCGA-G2-A2ES	85	MALE	1004	Dead	T3	N0	M0	Stage II	High Grade
TCGA-FD-A3B6	75	MALE	1005	Dead	T2	N0	MX	Stage II	High Grade
TCGA-SY-A9G0	82	MALE	1008	Dead	T4	N1	M0	Stage IV	High Grade
TCGA-4Z-AA89	60	MALE	1029	Alive	TX	N0	M0	Stage IV	High Grade
TCGA-ZF-AA4R	67	MALE	1036	Dead	T2	N1	MX	Stage IV	High Grade
TCGA-XF-A9SM	76	MALE	1048	Alive	T3	N0	MX	Stage III	High Grade
TCGA-4Z-AA7S	66	MALE	1064	Dead	T2	N0	M0	Stage III	High Grade
TCGA-UY-A9PA	48	MALE	1072	Alive	T3	N0	MX	Stage III	High Grade
TCGA-ZF-AA52	70	MALE	1077	Dead	T2	NX	MX	Stage III	High Grade
TCGA-ZF-A9R5	59	MALE	1090	Alive	T3	N0	M0	Stage III	High Grade
TCGA-KQ-A41P	76	MALE	1094	Alive	T3	N3	M1	Stage IV	High Grade
TCGA-BT-A42E	74	MALE	1108	Alive	T3	N0	M0	Stage III	High Grade
TCGA-GV-A3QI	47	MALE	1110	Alive	T3	N0	MX	Stage III	High Grade
TCGA-DK-A6B6	57	MALE	1115	Alive	T2	NX	MX	Stage II	High Grade
TCGA-UY-A78L	62	MALE	1127	Alive	T2	N1	MX	Stage IV	High Grade
TCGA-DK-AA6L	48	MALE	1163	Dead	T3	N1	MX	Stage IV	High Grade
TCGA-HQ-A2OE	69	MALE	1174	Alive	T2	N2	MX		Unknown
TCGA-E5-A4U1	72	MALE	1181	Alive	T2	N0	M0	Stage II	High Grade
TCGA-SY-A9G5	66	MALE	1186	Alive	T4	N0	M0	Stage III	High Grade
TCGA-BL-A0C8	73	MALE	1219	Alive	T1	NX	M0	Stage I	High Grade
TCGA-4Z-AA81	80	MALE	1270	Dead	T2	N0	M0	Stage II	High Grade
TCGA-E5-A2PC	61	FEMALE	1326	Alive	T2	N1	MX	Stage IV	High Grade
TCGA-XF-AAMZ	81	FEMALE	1348	Dead	T3	N2	MX	Stage IV	High Grade
TCGA-KQ-A41R	80	FEMALE	1350	Alive	T2	N0	MX	Stage II	High Grade
TCGA-4Z-AA7N	65	MALE	1367	Dead	T2	N0	M0	Stage III	High Grade
TCGA-XF-A8HB	50	FEMALE	1370	Alive	T2	N0	MX	Stage II	High Grade
TCGA-DK-A2HX	80	FEMALE	1420	Dead	T3	N2	M0	Stage IV	High Grade
TCGA-FD-A3SQ	62	MALE	1423	Dead	T3	N2	MX	Stage IV	High Grade
TCGA-4Z-AA87	72	MALE	1454	Alive	T4	N0	M0	Stage III	High Grade
TCGA-ZF-A9RM	70	MALE	1455	Alive	T2	N0	MX	Stage II	High Grade
TCGA-G2-A2EJ	56	FEMALE	1460	Alive	T2	N0	M0	Stage II	High Grade
TCGA-4Z-AA7Y	60	MALE	1522	Alive	T2	N0	M0	Stage II	High Grade
TCGA-DK-A3IS	68	MALE	1529	Alive	T2	N0	M0	Stage II	High Grade
TCGA-KQ-A41O	84	MALE	1538	Alive	TX	N1	M0	Stage IV	High Grade
TCGA-DK-A6B5	45	MALE	1542	Alive	T4	N2	M0	Stage IV	High Grade
TCGA-4Z-AA82	59	MALE	1556	Dead	T2	N1	M0	Stage IV	High Grade
TCGA-UY-A9PH	73	MALE	1561	Alive	T2	N0	MX	Stage II	High Grade
TCGA-DK-AA6M	64	FEMALE	1582	Alive	T2	N0	M0	Stage II	High Grade
TCGA-KQ-A41N	73	MALE	1604	Alive	T2	N0	M0	Stage III	High Grade
TCGA-DK-A6AW	70	MALE	1621	Alive	T2	N0	M0	Stage II	High Grade
TCGA-FD-A5BS	68	MALE	1639	Alive	T3	N0	MX	Stage III	High Grade
TCGA-ZF-AA58	61	FEMALE	1649	Alive	T2	N2	MX	Stage IV	High Grade
TCGA-XF-AAMJ	70	MALE	1670	Dead	T3	N0	M0	Stage III	High Grade
TCGA-DK-AA74	75	MALE	1708	Alive	T3	N0	M0	Stage III	High Grade
TCGA-ZF-AA51	69	FEMALE	1714	Alive	T2	NX	M0	Stage II	High Grade
TCGA-XF-AAN0	68	MALE	1718	Dead	T4	N2	M0	Stage IV	High Grade
TCGA-ZF-AA53	60	MALE	1761	Alive	T2	NX	M0	Stage II	High Grade
TCGA-FD-A5C1	61	FEMALE	1792	Alive	T3	N0	MX	Stage III	High Grade
TCGA-G2-A2EO	69	MALE	1804	Dead	T3	N0	M0	Stage III	High Grade
TCGA-ZF-AA4V	66	MALE	1806	Alive	T2	N0	M0	Stage III	High Grade
TCGA-ZF-AA4W	56	MALE	1830	Alive	T3	N0	MX	Stage III	High Grade
TCGA-FD-A3NA	60	MALE	1845	Alive	T2	N0	MX	Stage II	High Grade
TCGA-XF-AAN2	73	MALE	1869	Dead	T2	N0	MX	Stage II	High Grade
TCGA-G2-A2EF	50	MALE	1884	Alive	T2	N0	M0	Stage II	High Grade
TCGA-FD-A6TA	58	MALE	1912	Alive	T3	N2	MX	Stage IV	High Grade
TCGA-HQ-A2OF	52	FEMALE	1947	Alive	T3	N0	M0	Stage III	High Grade
TCGA-ZF-A9RF	74	MALE	1949	Alive	T2	NX	M0	Stage II	High Grade
TCGA-DK-A6AV	82	FEMALE	1952	Alive	T2	N0	M0	Stage II	High Grade
TCGA-XF-A9SH	65	FEMALE	1971	Dead	T2	N0	M0	Stage II	High Grade
TCGA-G2-AA3B	75	FEMALE	2008	Alive	T2	N0	M0	Stage II	High Grade
TCGA-DK-A3X1	78	FEMALE	2009	Alive	T3	N0	M0	Stage III	High Grade
TCGA-DK-A1A6	53	MALE	2020	Alive	T2	N1	M0	Stage IV	High Grade
TCGA-XF-A9SL	69	MALE	2020	Dead	T3	N2	MX	Stage IV	High Grade
TCGA-4Z-AA83	52	MALE	2024	Alive	T2	N0	M0	Stage II	High Grade
TCGA-XF-A9T5	78	FEMALE	2027	Alive	T3	N1	MX	Stage IV	High Grade
TCGA-ZF-AA4X	56	MALE	2044	Alive	T2	NX	M0	Stage II	High Grade
TCGA-DK-A6B1	67	MALE	2049	Alive	T2	N0	M0	Stage II	High Grade
TCGA-UY-A8OB	63	MALE	2109	Alive	T3	N1	MX	Stage IV	High Grade
TCGA-G2-AA3D	60	MALE	2139	Alive	T2	N2	M0	Stage IV	High Grade
TCGA-XF-AAMQ	59	FEMALE	2177	Alive	T2	N0	MX	Stage II	High Grade
TCGA-XF-AAN5	61	FEMALE	2293	Alive	T3	N0	MX	Stage III	High Grade
TCGA-UY-A78O	75	FEMALE	2312	Alive	T2	N0	MX	Stage II	High Grade
TCGA-DK-A6B0	61	MALE	2330	Alive	T2	N0	M0	Stage II	High Grade
TCGA-2F-A9KT	83	MALE	2352	Alive	T2	N0	M0	Stage II	High Grade
TCGA-UY-A78P	78	FEMALE	2380	Alive	T2	N0	MX	Stage II	High Grade
TCGA-XF-A9SI	73	FEMALE	2423	Alive	T2	N0	MX	Stage II	High Grade
TCGA-XF-AAN3	76	MALE	2625	Alive	T3	N2	MX	Stage IV	High Grade
TCGA-UY-A78N	80	MALE	2641	Dead	T2	N1	MX	Stage IV	High Grade
TCGA-DK-A2I6	81	MALE	2656	Alive	T2	N1	M0	Stage IV	High Grade
TCGA-ZF-A9RL	61	MALE	2703	Alive	T2		MX	Stage II	High Grade
TCGA-XF-AAMR	48	MALE	2790	Alive	T3	N0	MX	Stage III	High Grade
TCGA-XF-AAME	64	FEMALE	2828	Dead	T2	N0	MX	Stage II	High Grade
TCGA-ZF-A9RC	77	MALE	2868	Alive	T2	N0	MX	Stage III	High Grade
TCGA-2F-A9KQ	69	MALE	2886	Alive	TX	N0	M0	Stage III	High Grade
TCGA-XF-A8HF	80	MALE	2954	Dead	T3	N0	M0	Stage III	High Grade
TCGA-XF-A8HD	77	MALE	2964	Alive	T2	N0	MX	Stage III	High Grade
TCGA-XF-AAMY	78	MALE	3011	Alive	T3	N0	MX	Stage III	High Grade
TCGA-2F-A9KR	59	FEMALE	3183	Dead	T2	N0	M0	Stage III	High Grade
TCGA-XF-AAMG	49	MALE	3364	Alive	T4	N0	MX	Stage III	High Grade
TCGA-DK-A1AD	69	MALE	3420	Alive	T3	N2	M0	Stage IV	High Grade
TCGA-UY-A8OD	68	FEMALE	3432	Alive	T2	N0	MX	Stage II	High Grade
TCGA-XF-A8HE	47	MALE	3817	Alive	T3	N0	MX	Stage III	High Grade
TCGA-DK-A2I4	79	MALE	3835	Alive	T3	N0	M0	Stage III	High Grade
TCGA-DK-A1AC	72	MALE	3981	Alive	T3	N0	M0	Stage III	High Grade
TCGA-DK-A3WY	67	FEMALE	4967	Alive	T3	N0	M0	Stage III	High Grade
TCGA-DK-AA6R	68	MALE	5041	Alive	T4	N1	M0	Stage IV	High Grade
TCGA-DK-AA6S	60	MALE	5050	Alive	T3	N0	M0	Stage III	High Grade

## Sheet: GSE13507
Accession	fustat	futime	age	T	N	M	gender	Grade
GSM340656	death	3.17	77	T1	N0	M0	M	high
GSM340625	death	3.23	75	T1	N0	M0	M	low
GSM340768	survival	6.73	54	T1	N0	M0	M	low
GSM340744	death	13.93	72	T1	N0	M0	M	high
GSM340610	death	15.3	80	T1	N0	M0	M	low
GSM340738	death	15.43	83	T1	N0	M0	M	low
GSM340671	death	16.23	74	T1	N0	M0	M	high
GSM340699	death	17.63	80	T1	N0	M0	M	low
GSM340740	death	17.67	68	T1	N0	M0	M	low
GSM340605	death	18.17	78	T1	N0	M0	M	low
GSM340611	death	18.53	67	T1	N0	M0	M	low
GSM340755	survival	20.4	45	T1	N0	M0	M	high
GSM340754	survival	20.47	24	T1	N0	M0	M	low
GSM340748	survival	20.83	63	T1	N0	M0	M	low
GSM340752	survival	21.23	80	T1	N0	M0	F	high
GSM340749	survival	21.63	58	T1	N0	M0	M	low
GSM340627	death	22.67	68	T1	N0	M0	F	low
GSM340722	death	23.53	71	T1	N0	M0	F	low
GSM340743	survival	23.57	84	T1	N0	M0	M	low
GSM340742	survival	23.9	45	T1	N0	M0	F	low
GSM340675	death	25.03	82	T1	N0	M0	M	high
GSM340608	death	26.9	72	T1	N0	M0	M	low
GSM340741	survival	28.47	63	T1	N0	M0	M	low
GSM340698	death	28.53	74	T1	N0	M0	M	high
GSM340739	survival	29.37	66	T1	N0	M0	M	low
GSM340737	survival	29.73	64	T1	N0	M0	M	low
GSM340736	survival	30.1	68	T1	N0	M0	M	high
GSM340735	survival	30.7	72	T1	N0	M0	M	low
GSM340710	death	31.53	66	T1	N0	M0	M	high
GSM340716	death	31.97	80	T1	N0	M0	F	low
GSM340645	death	35.7	69	T1	N0	M0	M	high
GSM340692	death	36.3	63	T1	N0	M0	M	low
GSM340719	survival	36.57	52	T1	N0	M0	M	low
GSM340717	survival	37.3	57	T1	N0	M0	M	low
GSM340713	survival	41.07	44	T1	N0	M0	M	low
GSM340711	survival	41.8	63	T1	N0	M0	F	low
GSM340708	survival	44.1	68	T1	N0	M0	M	high
GSM340688	death	46.17	67	T1	N0	M0	M	low
GSM340629	death	50.43	82	T1	N0	M0	M	low
GSM340646	death	51.77	75	T1	N0	M0	F	high
GSM340695	survival	52.97	37	T1	N0	M0	M	low
GSM340691	survival	57.63	32	T1	N0	M0	F	low
GSM340751	survival	57.87	40	T1	N0	M0	M	low
GSM340690	survival	58.07	68	T1	N0	M0	M	low
GSM340689	survival	58.43	80	T1	N0	M0	F	low
GSM340687	survival	58.73	68	T1	N0	M0	F	low
GSM340686	survival	59	67	T1	N0	M0	M	low
GSM340683	survival	59.6	48	T1	N0	M0	M	low
GSM340685	death	59.87	66	T1	N0	M0	M	low
GSM340682	survival	60.2	79	T1	N0	M0	M	low
GSM340681	survival	60.9	66	T1	N0	M0	M	high
GSM340680	survival	61.33	77	T1	N0	M0	M	low
GSM340679	survival	62	67	T1	N0	M0	M	low
GSM340624	death	65.93	79	T1	N0	M0	M	low
GSM340652	death	65.93	83	T1	N0	M0	M	low
GSM340638	death	67.03	67	T1	N0	M0	M	low
GSM340659	death	70.93	63	T1	N0	M0	M	low
GSM340669	survival	75.13	62	T1	N0	M0	M	low
GSM340666	survival	75.33	59	T1	N0	M0	M	low
GSM340667	survival	75.7	38	T1	N0	M0	F	low
GSM340663	survival	78.73	79	T1	N0	M0	M	high
GSM340662	survival	78.83	73	T1	N0	M0	M	high
GSM340661	survival	80.2	67	T1	N0	M0	M	low
GSM340657	survival	83.63	79	T1	N0	M0	M	low
GSM340658	survival	83.63	79	T1	N0	M0	M	low
GSM340655	death	85.43	88	T1	N0	M0	F	high
GSM340650	survival	86.07	43	T1	N0	M0	M	low
GSM340609	death	87.07	68	T1	N0	M0	M	low
GSM340649	survival	90.47	35	T1	N0	M0	M	low
GSM340647	survival	92.83	53	T1	N0	M0	M	low
GSM340643	survival	95.3	69	T1	N0	M0	M	low
GSM340637	death	98	74	T1	N0	M0	M	low
GSM340641	survival	98.23	52	T1	N0	M0	M	high
GSM340642	survival	106.03	65	T1	N0	M0	M	low
GSM340626	survival	120.6	63	T1	N0	M0	M	low
GSM340632	survival	120.6	53	T1	N0	M0	M	low
GSM340621	survival	127.63	45	T1	N0	M0	M	low
GSM340619	survival	129.67	76	T1	N0	M0	M	low
GSM340617	survival	130.6	69	T1	N0	M0	M	low
GSM340651	death	134.97	66	T1	N0	M0	M	low
GSM340721	death	3.93	78	T2	N0	M0	M	high
GSM340704	death	5.23	73	T2	N1	M0	M	high
GSM340769	survival	5.3	62	T2	N0	M0	M	high
GSM340709	death	5.93	59	T2	N0	M0	F	low
GSM340712	death	6.5	79	T2	N2	M0	M	high
GSM340665	death	8.7	78	T2	N1	M1	M	high
GSM340731	death	9.23	82	T2	N0	M0	M	high
GSM340767	survival	10.03	70	T2	N0	M0	F	low
GSM340766	survival	10.87	72	T2	N0	M0	M	high
GSM340673	death	11.23	60	T2	N0	M0	F	low
GSM340700	death	15.4	85	T2	N0	M0	M	high
GSM340733	death	17.13	60	T2	N0	M0	M	low
GSM340763	survival	18.13	67	T2	N2	M0	M	low
GSM340746	survival	22.27	66	T2	N0	M0	M	high
GSM340759	death	26.43	64	T2	N1	M1	M	high
GSM340720	survival	28.1	50	T2	N0	M0	M	high
GSM340729	survival	33.07	87	T2	N0	M0	M	low
GSM340718	survival	36.83	55	T2	N0	M0	M	low
GSM340715	survival	38.97	61	T2	N0	M0	M	low
GSM340714	survival	39.77	66	T2	N0	M0	M	high
GSM340706	survival	45.13	66	T2	N0	M0	M	high
GSM340694	survival	55.5	67	T2	N0	M0	M	high
GSM340693	survival	56.47	80	T2	N0	M0	F	high
GSM340677	survival	65.23	64	T2	N0	M0	M	high
GSM340630	death	66.3	38	T2	N0	M0	M	low
GSM340674	survival	69.43	60	T2	N0	M0	M	high
GSM340757	survival	79.3	65	T2	N0	M0	M	high
GSM340660	survival	81.63	62	T2	N0	M0	M	low
GSM340648	survival	90.73	58	T2	N0	M0	M	low
GSM340636	survival	121.2	65	T2	N0	M0	F	high
GSM340612	survival	129.93	58	T2	N0	M0	M	low
GSM340728	death	5.77	73	T3	N0	M0	F	high
GSM340761	death	6.4	66	T3	Nx	M0	M	high
GSM340732	death	7.1	78	T3	N1	M0	F	high
GSM340654	death	10.27	51	T3	N2	M0	M	high
GSM340696	death	11.5	71	T3	N1	M0	M	high
GSM340613	death	12.57	77	T3	N0	M0	F	high
GSM340633	death	14.57	64	T3	N0	M0	M	high
GSM340672	death	15.1	72	T3	N0	M0	M	high
GSM340723	death	15.1	81	T3	N0	M0	F	high
GSM340764	survival	15.37	51	T3	N0	M0	M	low
GSM340620	death	16.67	61	T3	N2	M1	M	low
GSM340697	death	17.87	60	T3	N0	M0	M	high
GSM340653	death	25.83	73	T3	N0	M0	M	high
GSM340725	survival	34.23	80	T3	N1	M0	M	high
GSM340705	survival	45.6	66	T3	N0	M0	M	high
GSM340701	survival	48.43	59	T3	N0	M0	F	high
GSM340634	survival	115.83	68	T3	N0	M0	M	high
GSM340628	survival	120.5	56	T3	N0	M0	M	high
GSM340614	survival	128.97	64	T3	N0	M0	M	low
GSM340618	death	1.03	75	T4	N0	M0	M	low
GSM340623	death	3.13	71	T4	N2	M1	F	high
GSM340702	death	4.5	65	T4	N1	M1	F	low
GSM340747	death	6.87	74	T4	N0	M1	M	low
GSM340684	death	10.4	76	T4	N0	M0	M	high
GSM340762	death	10.67	77	T4	N0	M0	M	high
GSM340727	death	11.07	71	T4	N0	M0	M	low
GSM340765	survival	11.8	42	T4	N2	M0	M	high
GSM340678	death	11.97	73	T4	N0	M0	M	high
GSM340760	death	13.27	70	T4	N0	M0	M	high
GSM340758	death	15.47	59	T4	N1	M0	F	high
GSM340745	death	2.13	72	Ta	N3	M1	F	high
GSM340756	survival	19	67	Ta	N0	M0	F	low
GSM340753	survival	21.23	62	Ta	N0	M0	F	low
GSM340750	survival	21.4	70	Ta	N0	M0	M	low
GSM340734	death	23.57	63	Ta	N0	M0	M	low
GSM340730	survival	32.87	67	Ta	N0	M0	M	low
GSM340726	survival	33.7	47	Ta	N0	M0	M	low
GSM340724	survival	34.87	43	Ta	N0	M0	M	low
GSM340707	survival	43.5	64	Ta	N0	M0	M	low
GSM340703	survival	47.5	57	Ta	N0	M0	M	low
GSM340640	death	50.3	78	Ta	N0	M0	M	low
GSM340676	survival	67.07	67	Ta	N0	M0	M	low
GSM340664	death	70.73	59	Ta	N0	M0	M	low
GSM340670	survival	74.17	61	Ta	N0	M0	M	low
GSM340668	survival	75.13	49	Ta	N0	M0	M	low
GSM340644	death	80.43	64	Ta	N0	M0	M	low
GSM340639	survival	99.73	61	Ta	N0	M0	M	low
GSM340635	survival	106.6	65	Ta	N0	M0	M	low
GSM340631	survival	120.17	55	Ta	N0	M0	M	low
GSM340622	survival	124.53	58	Ta	N0	M0	M	low
GSM340615	survival	125.03	63	Ta	N0	M0	M	low
GSM340616	survival	125.27	56	Ta	N0	M0	F	low
GSM340607	survival	136.37	37	Ta	N0	M0	M	low
GSM340606	survival	136.97	54	Ta	N0	M0	F	low

## Sheet: IMvigor 210
id	futime	fustat	Sex	Race	TCGA Subtype	Best Confirmed Overall Response
SAMd027124354ce	23.5236	0	F	WHITE	III	CR
SAMbf1a3ae828e6	20.731	0	M	WHITE	II	CR
SAM2e9ac0b1b250	22.1437	0	M	WHITE	IV	CR
SAM30b5c6c54cf7	9.26489	1	F	WHITE	IV	CR
SAMd35318127278	21.5852	0	M	WHITE	II	CR
SAM560f23d6a3ad	21.3881	0	M	NATIVE HAWAIIAN OR OTHER PACIFIC ISLANDER	IV	CR
SAM73663ee4a96e	21.2567	0	M	WHITE	I	CR
SAMc2a1820d4e6b	20.731	0	M	WHITE	I	CR
SAMe1eb5d988760	21.0595	0	M	WHITE	I	CR
SAM8a1b0e02ee42	20.5667	0	M	ASIAN	II	CR
SAMd7d57ee3a863	20.271	0	M	WHITE	IV	CR
SAM065890737112	20.0739	0	M	WHITE	II	CR
SAMb470eb8f04be	20.0739	0	M	WHITE	I	CR
SAM203dcf14f927	19.3511	0	M	WHITE	II	CR
SAMd3bd67996035	20.8296	0	M	WHITE	II	CR
SAMd3601288319e	23.1294	0	M	OTHER	II	CR
SAM670649e105b5	22.078	0	F	WHITE	I	CR
SAM3b15b4c6311d	21.4538	0	M	WHITE	III	CR
SAMeaa477a5384b	21.5852	0	M	WHITE	I	CR
SAM25510f300d79	20.6982	0	M	WHITE	III	CR
SAM771445e92421	19.4168	0	M	WHITE	III	CR
SAM6f2a102a99df	19.2854	0	F	WHITE	II	CR
SAM6ff654a20f98	18.5626	0	M	WHITE	I	CR
SAM31d9176e11fb	17.117	0	M	WHITE	I	CR
SAM572f19794c96	16.8214	0	M	WHITE	III	CR
SAM7f0d9cc7f001	4.63244	1	M	WHITE	II	PD
SAM4305ab968b90	1.41273	1	M	WHITE	I	PD
SAMcf018fee2acd	16.23	1	M	WHITE	I	PD
SAMcc4675f394a1	3.12115	1	M	WHITE	I	PD
SAM49f9b2e57aa5	7.45791	1	M	WHITE	I	PD
SAM2e7aa8fa0ab3	7.72074	1	M	WHITE	II	PD
SAMdf3e42c8672a	7.32649	1	M	WHITE	III	PD
SAMe7bf6c015192	3.12115	1	M	WHITE	III	PD
SAM6dd7ad1d797d	19.2854	1	M	WHITE	III	PD
SAM18039827e1b9	1.47844	1	M	WHITE	II	PD
SAMc692536a795a	5.65092	1	M	WHITE	II	PD
SAM9a2cf3c06fb3	5.65092	1	M	WHITE	II	PD
SAM557dde1b9f3e	6.70226	1	M	WHITE	I	PD
SAM23aa15d4a0b0	5.71663	1	F	WHITE	II	PD
SAM468a9e1dc821	3.8768	1	M	WHITE	IV	PD
SAM81b71522417a	2.13552	1	F	WHITE	I	PD
SAMb963dda93cfd	2.75975	1	M	OTHER	IV	PD
SAMbcbc7957c264	4.17248	1	M	WHITE	I	PD
SAM7fb6987514a4	22.8337	0	M	BLACK OR AFRICAN AMERICAN	III	PD
SAM63405b04ab2d	6.80082	1	M	WHITE	II	PD
SAM18bc1078bc15	6.89938	1	M	WHITE	II	PD
SAMd1bd63734394	1.9384	1	M	WHITE	III	PD
SAMe9ae8beb82fa	5.48665	1	M	WHITE	III	PD
SAMba7176afe070	3.44969	0	F	WHITE	I	PD
SAMbe83eae4026e	2.7269	1	F	WHITE	I	PD
SAMe5bc41772bc9	6.11088	1	M	WHITE	I	PD
SAM23095936e611	2.23409	1	F	WHITE	I	PD
SAM7114d99032ec	10.8419	1	M	WHITE	I	PD
SAMdb3f50c9129c	15.8029	1	M	WHITE	IV	PD
SAM52e3fa3ad574	7.95072	1	M	WHITE	II	PD
SAMd4c0837b0997	5.38809	1	M	WHITE	III	PD
SAM9cafb905b36a	7.62218	1	M	WHITE	IV	PD
SAM032c642382a7	2.49692	1	F	WHITE	IV	PD
SAM0ce9c983b20f	6.6037	1	M	WHITE	III	PD
SAM2f228939632f	7.88501	1	F	BLACK OR AFRICAN AMERICAN	IV	PD
SAM297c0301e861	8.08214	1	M	WHITE	IV	PD
SAM1fa6bcb7fc48	22.7351	0	M	WHITE	I	PD
SAM6d2ae0c39b96	22.1109	0	M	BLACK OR AFRICAN AMERICAN	I	PD
SAMeff2ce356ccb	8.08214	1	M	WHITE	I	PD
SAM110501d0eedb	4.27105	1	M	WHITE	II	PD
SAMc0ef41aa6c8b	9.56057	1	M	WHITE	I	PD
SAMd636e3461955	10.4805	1	M	WHITE	IV	PD
SAMd98bac0a070f	2.06982	1	M	WHITE	III	PD
SAM8e8ef2368dfa	4.50103	1	M	WHITE	IV	PD
SAMb4c7a001537d	3.18686	1	M	WHITE	I	PD
SAMfd947610629d	9.03491	1	M	WHITE	I	PD
SAM943df5cf15df	2.13552	1	M	WHITE	III	PD
SAM39eb94fa504d	17.9055	1	M	WHITE	III	PD
SAM62fb1388c871	22.5051	0	F	WHITE	IV	PD
SAMc0da5d48686d	9.49487	1	M	WHITE	IV	PD
SAM2dc3f04e45e9	10.1848	1	M	WHITE	II	PD
SAM4501e41e4751	1.11704	1	M	WHITE	III	PD
SAM5b57e47fdcb3	3.84394	1	F	ASIAN	I	PD
SAMae4da274eded	4.99384	1	F	WHITE	II	PD
SAM75142fcab9df	11.9261	1	F	WHITE	I	PD
SAM166a419a4e5a	5.38809	1	M	WHITE	IV	PD
SAM025b45c27e05	8.77207	1	M	WHITE	III	PD
SAMe07c4560772d	2.10267	0	F	OTHER	I	PD
SAMf3a9bce50099	2.10267	0	F	ASIAN	II	PD
SAMdab9ca8fb5de	0.197125	0	M	WHITE	I	PD
SAM34430ef08e5b	18.1684	0	M	WHITE	IV	PD
SAM4b0175e8db6e	2.06982	1	M	WHITE	I	PD
SAM54e58f1b0230	4.36961	1	M	WHITE	I	PD
SAM5e3bae090b8c	6.73511	1	M	WHITE	I	PD
SAM3cb94b0d5297	5.05955	1	M	WHITE	IV	PD
SAMcb132b0cdd2c	2.52977	1	M	WHITE	II	PD
SAMe97af0feefdf	11.1047	1	F	WHITE	I	PD
SAMee3844cc0b9f	3.21971	1	M	WHITE	I	PD
SAMdad5c29dc105	2.43121	1	M	WHITE	II	PD
SAMa424c75831b4	3.54825	1	M	WHITE	II	PD
SAM45c8e6412c66	3.48255	1	M	WHITE	III	PD
SAM0bdb3428bd13	2.23409	1	F	WHITE	II	PD
SAM3330c03fdf00	19.1869	0	M	WHITE	IV	PD
SAM0a7c2091dd56	2.62834	1	M	WHITE	III	PD
SAM5d1dfd5207f5	10.9076	1	M	WHITE	I	PD
SAM99a46b9eec27	3.61396	1	M	WHITE	I	PD
SAM1ac4e3dee297	5.51951	1	M	WHITE	I	PD
SAM553c3c35b847	6.70226	1	F	WHITE	IV	PD
SAMabc151b01ea3	0.558522	1	F	WHITE	IV	PD
SAMe3210d3632b4	2.16838	1	F	WHITE	III	PD
SAMb15ad09d6e24	3.8768	1	F	WHITE	IV	PD
SAM7893196e0e89	2.66119	1	M	ASIAN	III	PD
SAM961d04c42bd9	5.8809	1	M	WHITE	I	PD
SAMb0d11db9aa79	10.5462	1	F	WHITE	I	PD
SAM19fec8f3b3bd	9.88912	1	M	WHITE	III	PD
SAMa90d73f8d891	1.01848	1	M	WHITE	III	PD
SAM415f36ad349e	17.9713	1	M	WHITE	IV	PD
SAMad83c9c53537	14.9815	0	M	WHITE	I	PD
SAM3ee5dcd894f0	8.70637	1	M	WHITE	I	PD
SAMeb29625f76a5	3.12115	1	M	WHITE	I	PD
SAM563d6233dfa2	2.13552	1	M	WHITE	IV	PD
SAMa1871f491b02	1.74127	1	F	WHITE	I	PD
SAMd135d5867fe3	3.61396	1	M	WHITE	IV	PD
SAM675a12a09c15	2.89117	1	M	WHITE	I	PD
SAM1e9c4d1d39ae	12.4189	1	F	WHITE	II	PD
SAM4b7ea015fd9e	13.2731	1	F	WHITE	I	PD
SAM9306c5c92444	15.4415	0	M	WHITE	II	PD
SAMd86389d0d768	2.20123	1	M	WHITE	I	PD
SAM63b2189c36d7	3.97536	1	M	WHITE	I	PD
SAM18be5b395318	9.00205	1	M	WHITE	IV	PD
SAM0d855cff64e6	2.85832	1	F	WHITE	IV	PD
SAM6cbc10abddb0	5.94661	1	M	WHITE	III	PD
SAMdee1011782cd	3.90965	1	M	WHITE	I	PD
SAMe41b1e773582	0.854209	1	M	WHITE	III	PD
SAM978a587b207e	2.10267	1	M	WHITE	II	PD
SAM5234688806a7	5.8809	1	M	WHITE	I	PD
SAM2c9586161ce6	11.269	1	M	WHITE	I	PD
SAM76a431ba6ce1	14.1273	1	M	WHITE	III	PD
SAMba1a34b5a060	12.846	1	M	WHITE	III	PD
SAM18a4dabbc557	16.46	1	M	WHITE	II	PD
SAMfed609955db9	20.5667	0	F	WHITE	I	PD
SAMf2aae1443f67	10.3491	1	F	WHITE	III	PD
SAM2bba8cb35e48	10.4805	1	M	WHITE	II	PD
SAM5c139c5c1c4f	7.22793	1	M	WHITE	III	PD
SAM6780ed436b55	6.2423	1	F	WHITE	III	PD
SAM85f0a3ac1c45	5.84805	1	M	WHITE	III	PD
SAM9d2494119c05	1.44559	1	M	WHITE	I	PD
SAM5d989c86255e	3.44969	1	F	UNKNOWN	III	PD
SAM49d48750e294	9.85626	1	M	UNKNOWN	II	PD
SAM7aa01fc49a80	2.13552	1	M	WHITE	II	PD
SAMa321770ac31c	7.06366	0	M	WHITE	II	PD
SAM3894ac3956a5	2.10267	0	M	WHITE	I	PD
SAM1c0ecfb3eb63	5.84805	1	F	WHITE	III	PD
SAMbcb07ba81cee	2.52977	1	M	WHITE	III	PD
SAM9aa6a095a9d6	8.83778	1	M	WHITE	I	PD
SAM957378bd907f	2.23409	1	M	WHITE	II	PD
SAMf82bbdc267c8	3.12115	1	M	WHITE	I	PD
SAM2624229effe8	2.56263	1	M	WHITE	I	PD
SAMd2492b2a31bb	7.85216	1	F	WHITE	III	PD
SAM5fe7a81a39dd	17.0842	1	M	WHITE	II	PD
SAM29da928587ad	2.59548	1	F	WHITE	III	PD
SAM0a0f2bac4b20	1.18275	1	M	WHITE	III	PD
SAM8e469834acc1	3.71253	1	M	WHITE	I	PD
SAM181b638b8248	10.8747	1	M	WHITE	IV	PD
SAM1c8b086175ca	20.7639	1	M	WHITE	I	PD
SAM1dda30f1c5be	21.2567	0	M	WHITE	II	PD
SAM9daccafc18db	16.46	0	F	WHITE	III	PD
SAM187e056d6a2a	2.29979	1	M	WHITE	I	PD
SAMbc8dc3a7b54e	14.7515	1	F	WHITE	II	PD
SAMae02629a97f7	3.25257	1	F	WHITE	II	PD
SAM7829a341b9f3	3.8768	1	M	WHITE	IV	PD
SAM0f956e757453	10.4148	1	M	WHITE	II	PD
SAM09c84ec0cf34	6.50513	1	M	WHITE	I	PD
SAMb2e4a082541a	4.36961	1	F	WHITE	IV	PD
SAM59fda9035d1d	3.74538	1	M	WHITE	IV	PD
SAMe56c96c51190	9.7577	1	F	WHITE	III	PD
SAM1ab1b28d9f2b	2.10267	1	F	WHITE	II	PD
SAM6662f5181f87	19.2854	0	M	WHITE	I	PD
SAM18b9351e265a	15.8686	1	M	BLACK OR AFRICAN AMERICAN	III	PD
SAM7fb7a13c096b	1.67556	1	M	ASIAN	II	PD
SAM87a8e18eb45b	2.75975	1	F	WHITE	I	PD
SAM9725303dce0c	8.90349	0	M	WHITE	II	PD
SAM94859b440b1d	13.3388	1	M	BLACK OR AFRICAN AMERICAN	I	PD
SAMc57eadb2d82b	8.01643	1	M	OTHER	I	PD
SAMaabf4afe4213	2.62834	1	M	WHITE	II	PD
SAMce39dd79b441	6.27515	1	M	WHITE	IV	PD
SAM6964a6d7b967	16.2628	1	M	WHITE	II	PD
SAMf20b827dca51	4.36961	1	M	WHITE	II	PD
SAM6792d6e98068	6.01232	1	M	BLACK OR AFRICAN AMERICAN	I	PD
SAM5cc2d9036053	5.68378	1	M	WHITE	I	PD
SAM80c6183220e6	14.7515	0	M	WHITE	III	PD
SAM1f83ebd6be9b	3.5154	1	M	WHITE	I	PD
SAMe7e4f7c076a7	1.97125	1	M	WHITE	IV	PD
SAMc6eff056c89a	1.80698	1	M	WHITE	III	PD
SAM5cfa1699bdb7	15.8357	0	M	WHITE	II	PD
SAMda4d892fddc8	14.1273	0	M	WHITE	IV	PD
SAMe3d4266775a9	13.9959	0	M	WHITE	I	PD
SAMc1b27bc16435	24.1807	0	M	WHITE	I	PR
SAMf275eb859a39	24.4764	0	M	BLACK OR AFRICAN AMERICAN	I	PR
SAMb2f1d0e54ece	11.4004	1	M	WHITE	IV	PR
SAM681e4bf7cf85	23.3922	0	M	WHITE	I	PR
SAM6cb230f208a8	23.2279	0	M	WHITE	I	PR
SAM0684af734db1	23.2608	0	F	WHITE	I	PR
SAMb419a8fcbfcd	22.7351	0	M	WHITE	IV	PR
SAM8884fe446d20	23.1622	0	M	WHITE	III	PR
SAM97a00e0929fb	12.7146	0	M	OTHER	II	PR
SAM075e037d95bc	21.3224	0	M	WHITE	I	PR
SAMe712352fb82a	22.1109	0	M	WHITE	II	PR
SAMb3c02294aba7	22.4066	0	M	WHITE	II	PR
SAM2570ff4aae6e	22.3737	0	F	WHITE	III	PR
SAM14df63a65411	21.4209	0	F	WHITE	III	PR
SAMffa5c7cad0e5	15.54	1	M	WHITE	IV	PR
SAMaec7380f9ab0	20.8624	0	M	WHITE	IV	PR
SAMe50d15fde368	18.8912	0	F	WHITE	I	PR
SAM8533e5e261d6	12.8131	1	M	WHITE	I	PR
SAMaaf505c36f93	20.5667	0	M	WHITE	I	PR
SAM3e04eb914f3d	17.2813	0	M	WHITE	I	PR
SAM6083aac8db99	20.6324	0	M	WHITE	II	PR
SAMb15ac6e4c4ef	20.0082	0	M	WHITE	II	PR
SAMa535fcdf18a0	17.2813	0	M	WHITE	I	PR
SAM548551ef782c	17.2813	0	M	WHITE	IV	PR
SAMfb7aec7cb0e2	22.538	0	M	WHITE	IV	PR
SAMc1251c7bfee2	21.6181	0	M	WHITE	IV	PR
SAM27299aed7681	18.8583	0	F	UNKNOWN	I	PR
SAMd43f8933066b	20.0082	0	M	UNKNOWN	II	PR
SAMc919aebc7fdd	20.731	0	M	WHITE	IV	PR
SAM91c47b054ffb	17.0185	1	M	WHITE	II	PR
SAM7d7c54623618	21.2238	0	M	WHITE	II	PR
SAM2eb07dedf07f	20.501	0	M	WHITE	II	PR
SAM7b40007f4aa4	21.6509	0	F	WHITE	IV	PR
SAM14938611a2d3	21.4209	0	M	WHITE	II	PR
SAM727c0e92a2a7	18.7269	0	M	WHITE	II	PR
SAM07a93a28f801	12.846	0	M	WHITE	II	PR
SAM58e7832f4e7d	16.46	0	M	WHITE	I	PR
SAM5767dd75d142	18.1684	0	M	WHITE	IV	PR
SAMcc7a42d87e9c	17.2156	0	F	WHITE	I	PR
SAM1abf01dd4544	16.8542	0	M	WHITE	II	PR
SAM1f66db567eb5	16.5914	0	M	WHITE	III	PR
SAM6157c8f38b72	16.5914	0	M	WHITE	I	PR
SAM4caabd64e7fd	15.7043	0	M	WHITE	III	PR
SAM36d87392593b	23.6879	0	M	WHITE	III	SD
SAM36a9225b0222	23.8193	0	M	ASIAN	IV	SD
SAMc0d625a50eb8	13.2731	1	F	WHITE	I	SD
SAMa9ca8536d2b1	21.848	0	M	WHITE	III	SD
SAM9fb814c22bdb	19.1211	1	F	WHITE	III	SD
SAM7d2dfba6cd84	12.7146	1	M	WHITE	IV	SD
SAMb0a83e5fbde9	23.3265	0	M	WHITE	I	SD
SAMae1690469964	21.1581	1	M	BLACK OR AFRICAN AMERICAN	I	SD
SAMd215b503f99a	1.70842	0	M	WHITE	I	SD
SAM2070b416069c	8.01643	1	M	WHITE	I	SD
SAMa1e62d323e1d	10.5791	1	F	WHITE	II	SD
SAM61baf919bb01	15.6057	1	F	WHITE	I	SD
SAM9539a4f19ebc	7.95072	1	M	WHITE	I	SD
SAM36851bc8b9ae	3.54825	1	M	WHITE	I	SD
SAMcabb6d58ff55	20.271	0	F	BLACK OR AFRICAN AMERICAN	IV	SD
SAM716f54e468f4	21.191	0	M	WHITE	II	SD
SAM08cce2fa88f2	22.1109	0	F	WHITE	I	SD
SAM31f41dd0d6ca	8.27926	1	F	WHITE	I	SD
SAMe7bcab05402e	7.91786	1	M	WHITE	I	SD
SAMa913c6139ec8	5.12526	1	M	WHITE	II	SD
SAMd697ba701077	21.1581	1	F	WHITE	II	SD
SAM52500cabdd36	20.4682	0	F	OTHER	II	SD
SAMf28c01545593	6.40657	1	M	WHITE	I	SD
SAMe94c30c30616	15.3758	1	M	WHITE	I	SD
SAM61b9d4d84c64	21.3881	0	M	WHITE	I	SD
SAMdcae54fcd7fa	6.2423	1	M	WHITE	II	SD
SAM28687037e4ff	21.5852	0	M	WHITE	III	SD
SAM7bff231634e9	10.2505	1	M	WHITE	III	SD
SAMeb587a68006b	20.6982	0	M	WHITE	II	SD
SAM822b226466a1	17.2813	0	M	WHITE	I	SD
SAM7c67b05aa109	8.24641	1	F	WHITE	I	SD
SAM3e8baff50d7a	6.96509	1	M	WHITE	II	SD
SAM30cf07d4874f	11.6632	1	M	WHITE	II	SD
SAM9e11ec6bea80	15.4086	1	M	WHITE	IV	SD
SAM5a2347c0498a	4.89528	1	M	WHITE	II	SD
SAM0571f17f4045	4.53388	1	F	WHITE	II	SD
SAM28e6031ac18b	9.23203	1	M	WHITE	I	SD
SAMe9475f77504b	18.6612	0	M	WHITE	IV	SD
SAM8f2275c36e8c	20.731	0	M	WHITE	I	SD
SAMab8052a03398	13.306	1	M	WHITE	III	SD
SAM753d4bb52dbe	11.3676	1	M	WHITE	I	SD
SAM59f392864f5d	17.7741	1	M	OTHER	II	SD
SAM26104d5adc89	5.38809	1	M	ASIAN	III	SD
SAMb8070b7937e7	21.0267	1	M	WHITE	I	SD
SAM9410b866974a	6.73511	1	M	WHITE	IV	SD
SAM0257bbbbd388	15.6386	1	M	WHITE	II	SD
SAM12502d970c10	7.3922	1	M	WHITE	I	SD
SAMbfdffb97c446	6.70226	1	F	WHITE	IV	SD
SAMbda79f955628	20.6324	0	F	WHITE	II	SD
SAM568ce160abd9	12.846	1	F	WHITE	III	SD
SAM1a87df750b9d	5.38809	1	M	WHITE	III	SD
SAM47fc46c3d6be	18.7269	0	M	WHITE	IV	SD
SAMaf42c1541269	5.51951	0	M	WHITE	II	SD
SAM7538ad9ff524	19.1211	0	F	WHITE	III	SD
SAM2b672f4336c7	15.3101	1	M	WHITE	I	SD
SAMe0c49ea0df5d	4.13963	1	F	WHITE	III	SD
SAM65afda25b920	8.08214	1	M	WHITE	III	SD
SAMef0e3d2415fd	10.1191	1	M	WHITE	IV	SD
SAM75f12d1a55fc	14.7515	0	M	WHITE	IV	SD
SAM3b1066e5801b	15.6386	0	M	WHITE	IV	SD
SAMb8101c538753	13.4045	1	M	WHITE	IV	SD
SAM3a1c9632ff7b	16.0329	0	M	WHITE	II	SD
SAM8b4b8b0f9e73	15.6715	0	M	WHITE	I	SD

## Sheet: FPH
id	tissue	gender	age	grade	T	N	M	PD-L1
A001	cancer/normal	F	64	high	T2	N0	M0	0.35
A002	cancer/normal	M	76	high	T2	N+	M0	0.05
A003	cancer/normal	M	67	high	Tis	N0	M0	0.01
A004	cancer/normal	M	82	low	T3	N0	M0	0.07
A005	cancer/normal	M	82	high	T2	N0	M0	0.1
A006	cancer/normal	M	62	low	T2	N0	M0	0.2
A007	cancer/normal	F	75	high	T3	N0	M0	<1%
A008	cancer/normal	M	80	high	T2	N0	M0	0.65
A009	cancer/normal	M	50	high	T3	N0	M0	1
A010	cancer/normal	M	59	low	T3	N0	M0	0.75
