# Supplementary material for: Multi-omics reveals the role of ENO1 in bladder cancer and constructs an epithelial-related prognostic model to predict prognosis and efficacy
Source: Sci Rep. 2024 Jan 25;14:2189. doi: 10.1038/s41598-024-52573-8 (PMC10811216; doi:10.1038/s41598-024-52573-8)
Supplement: Supplementary file 2 — Supplementary Table 2. [file 41598_2024_52573_MOESM2_ESM.xlsx]

## Sheet: Sheet1
	Direction	Sequences(5'-3')
Primer sets for qRT-PCR
ENO1	Forward	TCCCTTTGACCAGGATGACT
	Reverse	CCGAACGATGAGACACCAT
siRNA sequences
siNC	Sense	CACCGTTCTCCGAACGTGTCACGTTTCAAGAGAACGTGACACGTTCGGAGAATTTTTTG
	Antisense	GATCCAAAAAATTCTCCGAACGTGTCACGTTCTCTTGAAACGTGACACGTTCGGAGAAC
sh-ENO1-296	Sense	CACCGGGTGTCTCAAAGGCTGTTGATTCAAGAGATCAACAGCCTTTGAGACACCCTTTTTTG
	Antisense	GATCCAAAAAAGGGTGTCTCAAAGGCTGTTGATCTCTTGAATCAACAGCCTTTGAGACACCC
sh-ENO1-664	Sense	CACCGCATTGGAGCAGAGGTTTACCTTCAAGAGAGGTAAACCTCTGCTCCAATGCTTTTTTG
	Antisense	GATCCAAAAAAGCATTGGAGCAGAGGTTTACCTCTCTTGAAGGTAAACCTCTGCTCCAATGC
sh-ENO1-791	Sense	CACCGCTGCTGAAGACTGCTATTGGTTCAAGAGACCAATAGCAGTCTTCAGCAGCTTTTTTG
	Antisense	GATCCAAAAAAGCTGCTGAAGACTGCTATTGGTCTGTTGAACCAATAGCAGTCTTCAGCAGC
sh-ENO1-880	Sense	CACCGGAAGTATGACCTGGACTTCATTCAAGAGATGAAGTCCAGGTCATACTTCCTTTTTTG
	Antisense	GATCCAAAAAAGGAAGTATGACCTGGACTTCATCTCTTGAATGAAGTCCAGGTCATACTTCC
