# Supplementary material for: Multi-omics reveals the role of ENO1 in bladder cancer and constructs an epithelial-related prognostic model to predict prognosis and efficacy
Source: Sci Rep. 2024 Jan 25;14:2189. doi: 10.1038/s41598-024-52573-8 (PMC10811216; doi:10.1038/s41598-024-52573-8)
Supplement: Supplementary file 3 — Supplementary Table 3. [file 41598_2024_52573_MOESM3_ESM.xlsx]

## Sheet: Sheet1
hub genes
CD9
SNAI2
CD74
RNASET2
CD44
CAPG
SPAG4
IDI1
CDC42
ENO1
MYDGF
SRI
TRAF4
FBLN1
AKR1B1
B4GALT1
HSD17B2
PPP1R15A
FXYD3
NDUFB2
APOL1
PYGL
PSMA7
PGK1
COTL1
QPRT
LSR
PTGR1
YWHAE
IFT20
TMEM97
RAB34
HSPA8
UPK2
MDK
RPS13
GAPDH
SOD2
RPS12
PERP
DNPH1
WNT5A
HES1
ID3
RPS25
DNAJC15
EGR1
CLU
RPL21
PRDX4
SRSF6
MMP24-AS1
PRDX5
TSPAN8
TWSG1
SAT1
BST2
GDF15
MGAT1
H3F3B
GSTM3
LDHA
SPOCD1
HILPDA
EHF
MDM2
HMGA1
MMP7
RDX
RPL13A
RPS8
CRABP2
C1orf56
S100A8
SCCPDH
RPS27A
NBEAL1
IGFBP3
MDH2
LCN2
ADM
SYT8
ALDOA
HNMT
NDUFC2
UBE2L6
CBR1
DMKN
RPL26
NFIA
S100A11
ZC3H12A
LIPH
HPGD
SPINK1
TRA2A
STEAP1
DEFB1
AQP3
ARF6
CKB
RPL13
C19orf33
FTH1
CTNNB1
DDIT4
SERINC2
LGALS9
ATP5I
HNRNPH1
CXCL8
FABP4
GPRC5C
KRT8
RPS9
KRT19
KRT13
RPS7
BPGM
CFL1
GLRX
EIF1
RNF213
CSRP2
BNIP3
RPS27
TUFM
SEPW1
CITED4
NQO1
HIST3H2A
ANXA2
SOCS3
TNFAIP2
P4HB
INSIG1
ISG15
HIST1H1C
COMMD6
C10orf99
S100A16
HN1
TSPYL1
S100A14
CXCL17
AKR1C3
S100A4
CTSE
PPIA
CD55
S100A2
CDC42SE1
AKR1B10
MT-CYB
RPL10A
HLA-C
RNF39
HLA-A
CEBPD
HLA-DPA1
RPS28
SNHG18
AC090498.1
ACTB
MGST1
PSCA
LAPTM4B
ATP5J2
RPS20
GPRC5A
LY6E
FTL
SCGB3A1
NFKBIA
NR4A1
CDK4
COX6A1
OS9
HSPA6
NDRG1
S100A9
TGIF1
TFF1
TAGLN2
COX7A2
SNRPB2
SERTAD1
MT-ND2
SYPL1
CST3
SERPINE1
MGP
RANBP1
BHLHE40
NDUFS5
DSTN
TPT1
C4orf48
SELK
RPS26
CALR
MIDN
C4orf3
SDC4
UPF2
EEF1A1
COX17
PLA2G2A
UBC
GMNN
RPL17
MT2A
HERPUD1
MCL1
GPX1
EIF5B
SEC22B
IGFBP2
PLP2
TRIM31
ZFAND2A
SPTSSA
CYSTM1
SERINC5
IGKC
KLF10
TIMP1
MANF
TYMP
WDR72
HSPB1
BTBD16
TOB1
BCL10
CCDC12
EIF3J
PHLDA2
NUPR1
RPL36A
DNAJB1
KRT16
CCND1
UPK1A
SUMF2
CYCS
IGFBP5
ID1
FABP5
SDF2L1
