# Supplementary material for: Multi-omics reveals the role of ENO1 in bladder cancer and constructs an epithelial-related prognostic model to predict prognosis and efficacy
Source: Sci Rep. 2024 Jan 25;14:2189. doi: 10.1038/s41598-024-52573-8 (PMC10811216; doi:10.1038/s41598-024-52573-8)
Supplement: Supplementary file 4 — Supplementary Table 4. [file 41598_2024_52573_MOESM4_ESM.xlsx]

## Sheet: Sheet1
id	HR	HR.95L	HR.95H	pvalue
RNASET2	0.540057	0.313263	0.931043	0.0266169
ENO1	7.22604	1.428	36.5655	0.0168194
SRI	0.258415	0.0816068	0.818296	0.0213947
AKR1B1	2.28219	1.27527	4.08414	0.00545498
HSD17B2	0.71132	0.567331	0.891853	0.00315962
FXYD3	0.735804	0.548606	0.986877	0.0405452
APOL1	0.355019	0.215131	0.58587	5.08011e-05
LSR	0.344122	0.191238	0.619227	0.000372308
HES1	0.40678	0.220668	0.749862	0.00394595
TSPAN8	0.638988	0.491461	0.830801	0.000825849
SPOCD1	0.601429	0.45913	0.78783	0.000223168
EHF	0.69095	0.50752	0.940677	0.0188514
RDX	2.15091	1.20368	3.84355	0.00971303
CRABP2	0.686741	0.473093	0.996871	0.0481044
S100A8	1.26458	1.00765	1.58702	0.042793
ZC3H12A	0.506236	0.318675	0.804191	0.00394171
LGALS9	0.564756	0.386962	0.824238	0.00305603
KRT8	0.539508	0.339199	0.858108	0.00915386
ANXA2	3.04867	1.21103	7.67479	0.0179602
P4HB	35.7546	4.44053	287.892	0.000777376
CTSE	0.680281	0.559733	0.82679	0.000108264
HLA-C	0.336103	0.123475	0.914884	0.0328363
COX6A1	0.176726	0.0339483	0.919992	0.0394909
TGIF1	0.317485	0.124215	0.811467	0.0165618
CST3	0.34456	0.146356	0.811182	0.0147286
DSTN	5.37205	1.30387	22.1333	0.0199513
SDC4	0.330191	0.135057	0.807264	0.0151252
IGFBP5	1.42297	1.03329	1.95962	0.0307328
ID1	0.609581	0.389472	0.954084	0.0303409
